# Supplementary material for: Aspirin treatment does not increase microhemorrhage size in young or aged mice
Source: PLoS One. 2019 Jan 4;14(1):e0204295. doi: 10.1371/journal.pone.0204295 (PMC6319729; doi:10.1371/journal.pone.0204295)
Supplement: S1 Table — Values are expressed as percent aggregation. Data from plot shown in Fig 2. (CSV) [file pone.0204295.s001.csv]

Platelet aggregation as a function of time from blood from aspirin treated and control mice in response to exposure to arachidonic acid (AA) or spontaneously. Values are expressed as percent aggregation.
Time (s)	Aspirin - AA	Control - AA	Aspirin - Spont.	Control - Spont.
0.5	0.25	0.1	0	0.4
10	-0.1	0.2	3.5	-0.2
20	-0.45	2.5	-1.8	0.1
30	-0.55	25.65	-2.2	-0.2
40	-0.75	46.1	-2.2	-0.2
50	-0.75	57.35	-1.5	-0.4
60	-0.85	64.9	-1.3	-0.4
70	-1.05	66.25	-1.9	-0.2
80	-1.1	71	-2.5	-0.5
90	-1.1	69.5	-1.6	-0.2
100	-1.1	71.95	-2.3	-0.1
110	-1.25	74.2	-1.9	-0.2
120	-1.2	75.35	-1.8	-0.4
130	-1.25	75.1	-2	-0.5
140	-1.15	77.6	-2.1	-0.4
150	-1.2	77.3	-1.9	-0.2
160	-1.05	76.25	-2	-0.2
170	-1.25	77.6	-2.3	-0.4
180	-1.25	77.25	-1.9	-0.3
190	-1.15	74.9	-1.8	-0.2
200	-1.15	79.35	-1.9	-0.5
210	-1.15	79.2	-2	-0.5
220	-1.15	80.1	-2.7	-0.5
230	-1.25	78.7	-1.9	-0.8
240	-1.3	81.3	-2	-0.1
250	-1.2	80.7	-1.5	-0.4
260	-1.2	79.95	-2.9	-0.8
270	-1.15	82.4	-1.4	-0.4
280	-1.2	80.75	-1.6	-0.6
290	-1.15	81	-2.4	-0.4
300	-1.1	81.3	-1.9	-0.3
310	-1.15	79.35	-2	-0.3
320	-1.15	80.9	-0.9	-0.2
330	-1.15	82.5	-2.3	-0.5
340	-1.05	80.2	-1.5	-0.5
350	-1.05	80.6	-0.8	-0.2
