# Supplementary material for: Aspirin treatment does not increase microhemorrhage size in young or aged mice
Source: PLoS One. 2019 Jan 4;14(1):e0204295. doi: 10.1371/journal.pone.0204295 (PMC6319729; doi:10.1371/journal.pone.0204295)
Supplement: S3 Table — Data from plot shown in Fig 4b. (CSV) [file pone.0204295.s003.csv]

Diameter (in micrometers) of the extent of penetration of blood plasma after laser induced brain hemorrhages from young and old mice treated with aspirin or controls.
young control	young aspirin	aged control	aged aspirin	young heparin
340.841	234.8403	327.832	601.9896	402.0338
238.38	582.0029	391.177	779.6095	649.1
141.768	724.9237	450.792	749.1944	628.277
456.347	908.2293	265.8	199.7849	762.45
539.389	350.2458	240.274	279.4865	929.17
415.936	380.0205	377.417	513.197	999
285.882	337.1676	318.916	220.4049	634.7
236.213	400.64	341.417	256.1365	640.4
618.906	363.7705	480.681	273.2695	422.6
442.623	801.4681	312.37	225.0139	727.7
462.666	727.62		645.5984	845.2
421.569	595.88		397.6124	546
582.315	386.56		247.1741	649
774.423	247.35		367.2844	840
517.547			270.3544
319.098			380.761
420.65			314.257
356.76			233.9468
368.25
440
359.3
212.2
618.3
597.8
438.3
427.1
646.3
625.8
